# Supplementary material for: Addressing Critical Issues Related to Storage and Stability of the Vault Nanoparticle Expressed and Purified from Komagataella phaffi
Source: Int J Mol Sci. 2023 Feb 20;24(4):4214. doi: 10.3390/ijms24044214 (PMC9959619; doi:10.3390/ijms24044214)
Supplement: Supplementary file 1 [file ijms-24-04214-s001.zip]

Archive with 1 entries (1 files):
- ijms-2147797-supplementary.pdf
